# Supplementary material for: Evaluation of Blood Biomarkers Associated with Risk of Malnutrition in Older Adults: A Systematic Review and Meta-Analysis
Source: Nutrients. 2017 Aug 3;9(8):829. doi: 10.3390/nu9080829 (PMC5579622; doi:10.3390/nu9080829)
Supplement: Supplementary file 1 [file nutrients-09-00829-s001.zip]

Archive with 7 entries (7 files):
- Figure S1-Forest-BMI-MNA.pdf
- Figure S2-Forest-Alb-MNA.pdf
- Figure S3-Forest-PAB-MNA.pdf
- Figure S4-Forest-Hb-MNA.pdf
- Figure S5-Forest-Tch-MNA.pdf
- Figure S6-Funnel-alb-MNA.pdf
- Nutrients-211123-Supp-revised.pdf
